# Supplementary material for: Continuous Ingestion of Lacticaseibacillus rhamnosus JB-1 during Chronic Stress Ensures Neurometabolic and Behavioural Stability in Rats
Source: Int J Mol Sci. 2022 May 5;23(9):5173. doi: 10.3390/ijms23095173 (PMC9106030; doi:10.3390/ijms23095173)
Supplement: Supplementary file 1 [file ijms-23-05173-s001.zip]

Archive with 2 entries (2 files):
- TABLE_S2.pdf
- TABLE_S1.pdf
